# Supplementary material for: Spatial-Temporal Congestion Identification Based on Time Series Similarity Considering Missing Data
Source: PLoS One. 2016 Sep 20;11(9):e0162043. doi: 10.1371/journal.pone.0162043 (PMC5029889; doi:10.1371/journal.pone.0162043)
Supplement: S1 File — (ZIP) [file pone.0162043.s001.zip]

Archive with 69 entries (38 files):
- data_pone/
- data_pone/README.md
- data_pone/.git/
- data_pone/.git/ORIG_HEAD
- data_pone/.git/index
- data_pone/.git/COMMIT_EDITMSG
- data_pone/.git/FETCH_HEAD
- data_pone/.git/config
- data_pone/.git/HEAD
- data_pone/.git/description
- data_pone/csv/
- data_pone/csv/velocity.csv
- data_pone/shp/
- data_pone/shp/link.shp
- data_pone/shp/link.dbf
- data_pone/.git/logs/
- data_pone/.git/logs/HEAD
- data_pone/.git/objects/
- data_pone/.git/info/
- data_pone/.git/info/exclude
- data_pone/.git/hooks/
- data_pone/.git/hooks/update.sample
- data_pone/.git/hooks/prepare-commit-msg.sample
- data_pone/.git/hooks/pre-rebase.sample
- data_pone/.git/hooks/pre-push.sample
- data_pone/.git/hooks/pre-commit.sample
- data_pone/.git/hooks/pre-applypatch.sample
- data_pone/.git/hooks/post-update.sample
- data_pone/.git/hooks/commit-msg.sample
- data_pone/.git/hooks/applypatch-msg.sample
- data_pone/.git/branches/
- data_pone/.git/refs/
- data_pone/.git/logs/refs/
- data_pone/.git/objects/8b/
- data_pone/.git/objects/8b/66790d21ff6ff767cf76162deec1d1bc1e9a39
- data_pone/.git/objects/d1/
- data_pone/.git/objects/d1/c1a32738df0be08a15ba99f15e87d1ccf1cfe8
- data_pone/.git/objects/7c/
- data_pone/.git/objects/7c/9d5d165d770de266af0d02bc9a450994b439c3
- data_pone/.git/objects/86/
- data_pone/.git/objects/86/3a1d594d6bd4c512aca6f291dbfef67ac3752e
- data_pone/.git/objects/60/
- data_pone/.git/objects/60/7a5b43af6a723022b2e2a94ddfb943bc32bcfb
- data_pone/.git/objects/38/
- data_pone/.git/objects/38/a31f330317fedd1446f2493292e46ec6460dd2
- data_pone/.git/objects/40/
- data_pone/.git/objects/40/f8cef584a28f3d341aa3d9d18a4e642127b6e2
- data_pone/.git/objects/b3/
- data_pone/.git/objects/b3/ac615ba36cdd3b466fbf4320e0f55c3a3a5b1b
- data_pone/.git/objects/42/
- data_pone/.git/objects/42/acd679806dde837a21a30a7011429df1e23dd2
- data_pone/.git/objects/b7/
- data_pone/.git/objects/b7/1f2f8b898dcb44b73cd6253fb3c003bfb6b004
- data_pone/.git/objects/b7/0b6e18188c747cde168c0d373ad195209ee408
- data_pone/.git/objects/ea/
- data_pone/.git/objects/ea/ac4bb8d32fc30e8293e8f7c9fac53b19e5e8ad
- data_pone/.git/objects/info/
- data_pone/.git/objects/pack/
- data_pone/.git/refs/remotes/
- data_pone/.git/refs/tags/
- data_pone/.git/refs/heads/
- data_pone/.git/refs/heads/master
- data_pone/.git/logs/refs/remotes/
- data_pone/.git/logs/refs/heads/
- data_pone/.git/logs/refs/heads/master
- data_pone/.git/refs/remotes/origin/
- data_pone/.git/refs/remotes/origin/master
- data_pone/.git/logs/refs/remotes/origin/
- data_pone/.git/logs/refs/remotes/origin/master
